# Supplementary material for: Human Biomonitoring of PCDDs, PCDFs, and PCBs in Women Living in a Southern Italy Hotspot Area
Source: Toxics. 2025 Aug 29;13(9):730. doi: 10.3390/toxics13090730 (PMC12473570; doi:10.3390/toxics13090730)
Supplement: Supplementary file 1 [file toxics-13-00730-s001.zip]

Archive with 1 entries (1 files):
- toxics-3802983-supplementary.pdf
